# Supplementary material for: A survey of nuclear ribosomal internal transcribed spacer substitution rates across angiosperms: an approximate molecular clock with life history effects
Source: BMC Evol Biol. 2006 Apr 25;6:36. doi: 10.1186/1471-2148-6-36 (PMC1484492; doi:10.1186/1471-2148-6-36)
Supplement: Additional File 1 — This is the alignment of Winteraceae nrITS from Genbank accessions AY004111-AY004128[27], used in calculating the effects of calibration uncertainty and branch length estimation on substitution rate. It includes PAUP and r8s command blocks and the tree description from the maximum likelihood analysis. [file 1471-2148-6-36-S1.txt]

#NEXUS
Begin DATA;
	Dimensions ntax=20 nchar=722;
	Format datatype=NUCLEOTIDE interleave gap=-;
	Matrix
	[ 1 11 21 31 41 51 61 71 81 91 ]
	[ | | | | | | | | | | ]
	'gi|9717237|gb|AY004128.1| Tasmannia lanceolata 18S ribosomal RNA gene' GAAGGATCATTGTGGAGTACC-GAACCA-TGCAGAGCAGCGCGACCGGTGTGGACATGTCAA-TTATC--ATTCTGGGGG----TGGGGACGCTGGCGAG
	'gi|9717236|gb|AY004127.1| Tasmannia insipida clone 2 18S ribosomal RNA gene' GAAGGATCATTGTGGAGTACC-GAACCC-TGCAAAGCAGCGCGACTGGTGTGGACATGTCAA-TTATC--ATTCTGGGGG----TGGGGACGCTAGCGCG
	'gi|9717235|gb|AY004126.1| Drimys winteri 18S ribosomal RNA gene' GAAGGATCATTGTGGATAGCC-GAACCC-TGCAGAGCAGCACGACTGGTGTGAATCTGTCAAATTATCAAATTCCGGGGGGGGGTGGGGACGCTAGC--G
	'gi|9717234|gb|AY004125.1| Pseudowintera colorata clone 2 18S ribosomal RNA gene' GAAGGATCATTGTGGAGAACC-GAACCCCTGCAAAGCAGCACGACTGGTGTGAATATGTCAA-TTGTC--ATTCTGGGGG----TGGGGACGCTAGC--G
	'gi|9717233|gb|AY004124.1| Pseudowintera axillaris clone 2 18S ribosomal RNA gene' GAAGGATCATTGTGGAGAACC-GAACACCTGCAAAGCAGCACGACTGGTGTGAATATGTCAA-TTGTC--ATTCTGGGGG----TGGGGACGCTAGC--G
	'gi|9717232|gb|AY004123.1| Bubbia comptonii clone 2 18S ribosomal RNA gene' GAAGGATCATTGTGGAGCACCCGAACCC-TGCAAAGCAGCACGACTGGTGTGAATATGTCAA-CTGTC--ATCCTGGGGG----TGGGGACGCTAGC--G
	'gi|9717231|gb|AY004122.1| Zygogynum acsmithii 18S ribosomal RNA gene' GAAGGATCATTGTGGAGCACCCGAACCC-TGCAAAGCAGCACGACTGGTGTGAATATGTCAA-CTGTC--ATTCTGGGGG----TGGGGACGCTAGC--G
	'gi|9717230|gb|AY004121.1| Exospermum stipitatum clone 2 18S ribosomal RNA gene' GAAGGATCATTGTGGAGCACCCGAACCC-TGCAAAGCAGCACGACTGGTGTGAATATGTCAA-CTGTC--ATTCTGGGGG----TGGGGACGCTAGC--G
	'gi|9717229|gb|AY004120.1| Zygogynum balansae clone 2 18S ribosomal RNA gene' GAAGGATCATTGTGGAGCACCCGAACCC-TGCAAAGCAGCACGACCGGTGTGAATATGTCAA-CTGTC--ATTCCGGGGG----TGGGGACGCTAGC--G
	'gi|9717228|gb|AY004119.1| Zygogynum pancheri 18S ribosomal RNA gene' GAAGGATCATTGTGGAGCACCCGAACCC-TGCAAAGCAGCACGACTGGTGTGAATATGTCAA-CTGTC--ATTCTGGGGG----TGGGGACGCTAGC--G
	'gi|9717227|gb|AY004118.1| Zygogynum bicolor clone 2 18S ribosomal RNA gene' GAAGGATCATTGTGGAGCACCCGAACCC-TGCAAAGCAGCACGACTGGTGTGAATATGTCAA-CTGTC--ATTCTGGGGG----TGGGGACGCTAGC--G
	'gi|9717226|gb|AY004117.1| Tasmannia insipida clone 1 18S ribosomal RNA gene' GAAGGATCATTGTGGAGTACC-GAACCC-TGCAAAGCAGCGCGACTGGTGTGGACATGTCAA-TTATC--ATTCTGGGGG----TGGGGACGCTAGCGCG
	'gi|9717225|gb|AY004116.1| Pseudowintera colorata clone 1 18S ribosomal RNA gene' GAAGGATCATTGTGGAGAACC-GAACCCCTGCAAAGCAGCACGACTGGTGTGAATATGTCAA-TTGTC--ATTCTGGGGG----TGGGGACGCTAGC--G
	'gi|9717224|gb|AY004115.1| Pseudowintera axillaris clone 1 18S ribosomal RNA gene' GAAGGATCATTGTGGAGAACC-GAACACCTGCAAAGCAGCACGACTGGTGTGAATATGTCAA-TTGTC--ATTCTGGGGG----TGGGGACGCTAGC--G
	'gi|9717223|gb|AY004114.1| Bubbia comptonii clone 1 18S ribosomal RNA gene' GAAGGATCATTGTGGAGAACC-GAACCC-TGCAAAGCAGCACGACTGGTGTTCATATGTCAA-TTGTC--ATTCTAGGGG----TGGGGACGCTAGC--G
	'gi|9717222|gb|AY004113.1| Exospermum stipitatum clone 1 18S ribosomal RNA gene' GAAGGATCATTGTGGAGAACC-GAACCC-TGCAAAGCAGCACGACTGGTGTTCATATGTCAA-TTGTC--ATTCTAGGGG----TGGGGACGCTAGC--G
	'gi|9717221|gb|AY004112.1| Zygogynum balansae clone 1 18S ribosomal RNA gene' GAAGGATCATTGTGGAGAACC-GAACCC-TCGAAAGCAGCACGACTGGTGTTCATATGTCAA-TTGTC--ATTCTAGGGG----TGGGGACGCTAGC--G
	'gi|9717220|gb|AY004111.1| Zygogynum bicolor clone 1 18S ribosomal RNA gene' GAAGGATCATTGTGGAGAACC-GAACCC-TGCAAAGCAGCACGACTGGTGTTCATATGTCAA-TTGTC--ATTCTAGGGG----TGGGGACGCTAGC--G
	' Zygogynum acsmithii CLONE 2' GAAGGATCATTGTGGAGCACCCGAACCC-TGCAAAGCAGCACGACTGGTGTGAATATGTCAA-CTGTC--ATTCTGGGGG----TGGGGACGCTAGC--G
	'Drimys winteri CLONE 1' GAAGGATCATTGTGGATAGCC-GAACCC-TGCAGAGCAGCACGACTGGTGTGAATCTGTCAAATTATCAAATTCCGGGGGGGG-TGGGGACGCTAGC--G
	[ 101 111 121 131 141 151 161 171 181 191 ]
	[ | | | | | | | | | | ]
	'gi|9717237|gb|AY004128.1| Tasmannia lanceolata 18S ribosomal RNA gene' CCTGGCGACTCCCCCTCAC--ATCCAGGCTT-GCGAGTTCCGTGCCCGCTACTCCCCGCGAGTTCAGGCACCGGCTGGCAACTTGGGTGAATAACGAACC
	'gi|9717236|gb|AY004127.1| Tasmannia insipida clone 2 18S ribosomal RNA gene' CCTGGCGACTCCCCCTCAC--ATCCAGGCTT-GCAAGTTCCGTGCCCGCTACTCCCCGCGAGTTCAGGCAACGGCTGGCGACTTGGGTGAATAACGAACC
	'gi|9717235|gb|AY004126.1| Drimys winteri 18S ribosomal RNA gene' CCTAGCGACGCCCCCTCACGCACCCAGGATT-GCAGGTTCCGTGCCCGTTGCTCCCCGCGAGTTCGGGCACCGGCTGGCAGCT-GGGTGAATAACGAACC
	'gi|9717234|gb|AY004125.1| Pseudowintera colorata clone 2 18S ribosomal RNA gene' CCTAGCGACGCCCCCTCAC--ATCCAGGGTT-GCAAGCTCCGTGCCCGCTACTCCCCGGGAGTTCAGGCACCGGCTGGCAGCTTGGGTGAATAACGAACC
	'gi|9717233|gb|AY004124.1| Pseudowintera axillaris clone 2 18S ribosomal RNA gene' CCTAGCGACGCCCCCTCAC--ATCCAGGGTT-GCAAGCTCCGTGCCCTCTACTCCCCGGGAGTTCAGGCACCGGCTGGCAGCTTGGGTGAATAACGAACC
	'gi|9717232|gb|AY004123.1| Bubbia comptonii clone 2 18S ribosomal RNA gene' CCTAGCGACGCCCCCTCAC--ATCCAGGACT-GCAAGGTCCGTGCCCGCTACTCCCCGCGAGTTCAGGCACCGGCTGGCAGCTTGGGTGAGTAACGAACC
	'gi|9717231|gb|AY004122.1| Zygogynum acsmithii 18S ribosomal RNA gene' CCTAGCGACGCCCCCTCAC--ATCCAGGACT-GCGAGGTCCGTGCCCGCTACTCCCCGCGAGTTCAGGCACCGGCTGGCAGCTTGGGTGAATAACGAACC
	'gi|9717230|gb|AY004121.1| Exospermum stipitatum clone 2 18S ribosomal RNA gene' CCTAGCGACGCCCCCTCAC--ATCCAGGACT-GCGAGGTCCGTGCCCGCTACTCCCCGCGAGTTCAGGCACCGGCTGGCAGCTTGGGTGAATAACGAACC
	'gi|9717229|gb|AY004120.1| Zygogynum balansae clone 2 18S ribosomal RNA gene' CCTAGCGACGCCCCCTCAC--ATCCAGGACT-GCGAGGTCCGTGCCCGCTACTCCCCGCGAGTTCAGGCGCCGGCTGGCAGCTTGGGTGAATAACGAACC
	'gi|9717228|gb|AY004119.1| Zygogynum pancheri 18S ribosomal RNA gene' CCTAGCGACGCCCCCTCAC--ATCCAGGACT-GCGAGGTCCGTGCCCGCTACTCCCCGCGAGTTCAGGCACCGGCTGGCAGCTTGGGTGAATAACGAACC
	'gi|9717227|gb|AY004118.1| Zygogynum bicolor clone 2 18S ribosomal RNA gene' CCTAGCGACGCCCCCTCAC--ATCCAGGACT-GCGAGGTCCGTGCCCGCTACTCCCCGCGAGTTCAGGCACCGGCTGGCAGCTTGGGTGAATAACGAACC
	'gi|9717226|gb|AY004117.1| Tasmannia insipida clone 1 18S ribosomal RNA gene' CCTGGCGACTCCCCCTCAC--ATCCAGGCTT-GCAAGTTCCGTGCCCGCTACTCCCCGCGAGTTCAGGCACCGGCTGGCGACTTGGGTGAATAACGAACC
	'gi|9717225|gb|AY004116.1| Pseudowintera colorata clone 1 18S ribosomal RNA gene' CCTAGCGACGCCCCCTCAC--ATCCAGGGTT-GCAAGCTCCGTGCCCGCTACTCCCCGGGAGTTCAGGCACCGGCTGGCAGCTTGGGTGAATAACGAACC
	'gi|9717224|gb|AY004115.1| Pseudowintera axillaris clone 1 18S ribosomal RNA gene' CCTAGCGACGCCCCCTCAC--ATCCAGGGTT-GCAAGCTCCGTGCCCTCTACTCCCCGGGAGTTCAGGCACCGGCTGGCAGCTTGGGTGAATAACGAACC
	'gi|9717223|gb|AY004114.1| Bubbia comptonii clone 1 18S ribosomal RNA gene' CCTAGTGACGCCCCCTCAC--ATCCAGGATTTGCAAGGTCCGTGCCCGCTACTCCCCGCGAGTTCAGGCACCGGCTGGCAGCTTGGGTGAATAACGAACC
	'gi|9717222|gb|AY004113.1| Exospermum stipitatum clone 1 18S ribosomal RNA gene' CCTAGTGACGCCCCCTCAC--ATCCAGGATTTGCAAGGTCCGTGCCCGCTACTCCCCGCGAGTTCAGGCACCGGCTGGCAGCTTGGGTGAATAACGAACC
	'gi|9717221|gb|AY004112.1| Zygogynum balansae clone 1 18S ribosomal RNA gene' CCTAGTGACGCCCCCTCAC--ATCCAGGATTTGCAAGGTCCGTGCCCGCTACTCCCCGCGAGTTCAGGCACCGGCTGGCAGCTTGGGTGAATAACGAACC
	'gi|9717220|gb|AY004111.1| Zygogynum bicolor clone 1 18S ribosomal RNA gene' CCTAGTGACGCCCCCTCAC--ATCCAGGATTTGCAAGGTCCGTGCCCGCTACTCCCCGCGAGTTCAGGCACCGGCTGGCAGCTTGGGTGAATAACGAACC
	' Zygogynum acsmithii CLONE 2' CCTAGCGACGCCCCCTCAC--ATCTAGGACT-GCGAGGTCCGTGCCCGCTACTCCCCGCGAGTTCAGGCACCGGCTGGCAGCTTGGGTGAATAACGAACC
	'Drimys winteri CLONE 1' CCTAGCGACGCCCCCTCACGCACCCAGGATT-GCAGGTTCCGTGCCCGTTGCTCCCCGCGAGTTCGGGCACCGGCTGGCAGCT-GGGTGAATAACGAACC
	[ 201 211 221 231 241 251 261 271 281 291 ]
	[ | | | | | | | | | | ]
	'gi|9717237|gb|AY004128.1| Tasmannia lanceolata 18S ribosomal RNA gene' CCGGCGCAACGGGCGCCAAGGAAATGCAGCAGTG--GAATGTGCGATGGATATC---ATCGCCATGATGACTTTACATGACTCTCGGCAACGGATATCTC
	'gi|9717236|gb|AY004127.1| Tasmannia insipida clone 2 18S ribosomal RNA gene' CTGGCGCAACTGGCGCCAAGGAAATGCAGCAGTG--GAATGTGCGATGGATATC---ATCGCCATGATGACTTTACACGACTCTCGGCAACGGATATCTC
	'gi|9717235|gb|AY004126.1| Drimys winteri 18S ribosomal RNA gene' CCGGCGCAACTGGCGCCAAGGAAATGCAGCAGTA--GAATGTGCGGTGAAAATGCC-ATCGCCATGATGACTTTACATGACTCTCGGCAACGGATATCTC
	'gi|9717234|gb|AY004125.1| Pseudowintera colorata clone 2 18S ribosomal RNA gene' CCGGCGCAACTGGCGCCAAGGAAATGCAGCAATA--GAATGTGCGATGAATATATT-GTCGCCATGACGACTTCACATGACTCTCGGCAACGGATATCTC
	'gi|9717233|gb|AY004124.1| Pseudowintera axillaris clone 2 18S ribosomal RNA gene' CCGGCGCAACTGGCGCCAAGGAAATGCAGCAGTA--GAATGTGCGATGAATATC---GTCGCCATGACGACTTCACATGACTCTCGGCAACGGATATCTC
	'gi|9717232|gb|AY004123.1| Bubbia comptonii clone 2 18S ribosomal RNA gene' CCGGCGCAACTGGCGCCAAGGAAATGCAGCAGTAGAGAATGTGCGATGAATATC---ATCGCCAGGACGACTTTACATGACTCTCGGCAACGGATATCTC
	'gi|9717231|gb|AY004122.1| Zygogynum acsmithii 18S ribosomal RNA gene' CCGGCGCAACTGGCGCCAAGGAAATGCAGCAGTAGAGAATGTGCGATGAATATCATCATCGCCAGGACGACTTTACATGACTCTCGGCAACGGATATCTC
	'gi|9717230|gb|AY004121.1| Exospermum stipitatum clone 2 18S ribosomal RNA gene' CCGGCGCAACTGGCGCCAAGGAAATGCAGCAGTAGAGAATGTGCGATGAATATCATCATCGCCAGGACGACTTTACATGACTCTCGGCAACGGATATCTC
	'gi|9717229|gb|AY004120.1| Zygogynum balansae clone 2 18S ribosomal RNA gene' CCGGCGCAACTGGCGCCAAGGAAATGCAGCAGTAGAGAATGTGCGATGAATATCATCATCGCCAGGACGACTTTACATGACTCTCGGCAACGGATATCTC
	'gi|9717228|gb|AY004119.1| Zygogynum pancheri 18S ribosomal RNA gene' CCGGCGCAACTGGCGCCAAGGAAATGCAGCAGTAGAGAATGTGCGATGAATATCATCATCGCCAGGACGACTTTACATGACTCTCGGCAACGGATATCTC
	'gi|9717227|gb|AY004118.1| Zygogynum bicolor clone 2 18S ribosomal RNA gene' CCGGCGCAACTGGCGCCAAGGAAATGCAGCAGTAGAGAATGTGCGATGAATATCATCATCGCCAGGACGACTTTACATGACTCTCGGCAACGGATATCTC
	'gi|9717226|gb|AY004117.1| Tasmannia insipida clone 1 18S ribosomal RNA gene' CCGGCGCAACTGGCGCCAAGGAAATGCAGCAGTG--GAATGTGCGATGGATATC---ATCGCCATGATGACTTTACACGACTCTCGGCAACGGATATCTC
	'gi|9717225|gb|AY004116.1| Pseudowintera colorata clone 1 18S ribosomal RNA gene' CCGGCGCAACTGGCGCCAAGGAAATGCAGCAGTA--GAATGTGCGATGAATATATT-GTCGCCATGACGACTTCACATGACTCTCGGCAACGGATATCTC
	'gi|9717224|gb|AY004115.1| Pseudowintera axillaris clone 1 18S ribosomal RNA gene' CCGGCGCAACTGGCGCCAAGGAAATGCAGCAGTA--GAATGTGCGATGAATATC---GTCGCCATGACGACTTCACATGACTCTCGGCAACGGATATCTC
	'gi|9717223|gb|AY004114.1| Bubbia comptonii clone 1 18S ribosomal RNA gene' CCGGCGCAAGTGGCGCCAAGGGCAGTAGAATGTG---------TGATGAATATC---ATCGCCAGGACGACTTTACACGACTCTCGGCAACGGATATCTC
	'gi|9717222|gb|AY004113.1| Exospermum stipitatum clone 1 18S ribosomal RNA gene' CCGGCGCAAGTGGCGCCAAGGAAATGCAGCAGTA--GAATGTGTGATGAATATC---ATCGCCAGGACGACTTTACACGACTCTCGGCAACGGATATCTC
	'gi|9717221|gb|AY004112.1| Zygogynum balansae clone 1 18S ribosomal RNA gene' CCGGCGCAAGTGGCGCCAAGGAAATGCAGCAGTA--GAATGTGTGATGAATATC---ATCGCCAGGACGACTTTACACGACTCTCGGCAACGGATATCTC
	'gi|9717220|gb|AY004111.1| Zygogynum bicolor clone 1 18S ribosomal RNA gene' CCGGCGCAAGTGGCGCCAAGGAAATGCAGCAGTA--GAATGTGTGATGAATATC---ATCGCCAGGACGACTTTACACGACTCTCGGCAACGGATATCTC
	' Zygogynum acsmithii CLONE 2' CCGGCGCAACTGGCGCCAAGGAAATGCAGCAGTAGAGAATGTGCGATGAATATCATCATCGCCAGGACGACTTTACATGACTCTCGGCAACGGATATCTC
	'Drimys winteri CLONE 1' CCGGCGCAACTGGCGCCAAGGAAATGCAGCAGTA--GAATGTGCGGTGAAAATGCC-ATCGCCATGATGACTTTACATGACTCTCGGCAACGGATATCTC
	[ 301 311 321 331 341 351 361 371 381 391 ]
	[ | | | | | | | | | | ]
	'gi|9717237|gb|AY004128.1| Tasmannia lanceolata 18S ribosomal RNA gene' GGCTCTTGCATCGATGAAGAATGTAGCGAAATGCGATACTTGGTGTGAATTGCAGAATCCTGTGAACCATCGAGTCTTTGAACGCAAGTTGCGCCCAAGG
	'gi|9717236|gb|AY004127.1| Tasmannia insipida clone 2 18S ribosomal RNA gene' GGCTCTTGCATCGATGAAGAATGTAGCGAAATGCGATACTTGGTGTGAATTGCAGAATCCTGTGAACCATCGAGTCTTTGAACGCAAGTTGCGCCCAAGG
	'gi|9717235|gb|AY004126.1| Drimys winteri 18S ribosomal RNA gene' GGCTCTTGCATCGATGAAGAATGTAGCGAAATGCGATACTTGGTGTGAATTGCAGAATCCTGTGAACCATCGAGTCTTTGAACGCAAGTTGCGCCCAAGG
	'gi|9717234|gb|AY004125.1| Pseudowintera colorata clone 2 18S ribosomal RNA gene' GGCTCTTGCATCGATGAAGAATGTAGCGAAATGCGATACTTGGTGTGAATTGCAGAATCCTGTGAACCATCGAGTCTTTGAACGCAAGTTGCGCCCAAGG
	'gi|9717233|gb|AY004124.1| Pseudowintera axillaris clone 2 18S ribosomal RNA gene' GGCTCTTGCATCGATGAAGAATGTAGCGAAATGCGATACTTGGTGTGAATTGCAGAATCCTGTGAACCATCGAGTCTTTGAACGCAAGTTGCGCCCAAGG
	'gi|9717232|gb|AY004123.1| Bubbia comptonii clone 2 18S ribosomal RNA gene' GGCTCTTGCATCGATGAAGAATGTAGCGAAATGCGATACTTGGTGTGAATTGCAGAATCCTGTGAACCATCGAGTCTTTGAACGCAAGTTGCGCCCAAGG
	'gi|9717231|gb|AY004122.1| Zygogynum acsmithii 18S ribosomal RNA gene' GGCTCTTGCATCGATGAAGAATGTAGCGAAATGCGATACTTGGTGTGAATTGCAGAATCCTGTGAACCATCGAGTCTTTGAACGCAAGTTGCGCCCAAGG
	'gi|9717230|gb|AY004121.1| Exospermum stipitatum clone 2 18S ribosomal RNA gene' GGCTCTTGCATCGATGAAGAATGTAGCGAAATGCGATACTTGGTGTGAATTGCAGAATCCTGTGAACCATCGAGTCTTTGAACGCAAGTTGCGCCCAAGG
	'gi|9717229|gb|AY004120.1| Zygogynum balansae clone 2 18S ribosomal RNA gene' GGCTCTTGCATCGATGAAGAATGTAGCGAAATGCGATACTTGGTGTGAATTGCAGAATCCTGTGAACCATCGAGTCTTTGAACGCAAGTTGCGCCCAAGG
	'gi|9717228|gb|AY004119.1| Zygogynum pancheri 18S ribosomal RNA gene' GGCTCTTGCATCGATGAAGAATGTAGCGAAATGCGATACTTGGTGTGAATTGCAGAATCCTGTGAACCATCGAGTCTTTGAACGCAAGTTGCGCCCAAGG
	'gi|9717227|gb|AY004118.1| Zygogynum bicolor clone 2 18S ribosomal RNA gene' GGCTCTTGCATCGATGAAGAATGTAGCGAAATGCGATACTTGGTGTGAATTGCAGAATCCTGTGAACCATCGAGTCTTTGAACGCAAGTTGCGCCCAAGG
	'gi|9717226|gb|AY004117.1| Tasmannia insipida clone 1 18S ribosomal RNA gene' GGCTCTTGCATCGATGAAGAATGTAGCGAAATGCGATACTTGGTGTGAATTGCAGAATCCTGTGAACCATCGAGTCTTTGAACGCAAGTTGCGCCCAAGG
	'gi|9717225|gb|AY004116.1| Pseudowintera colorata clone 1 18S ribosomal RNA gene' GGCTCTTGCATCGATGAAGAATGTAGCGAAATGCGATACTTGGTGTGAATTGCAGAATCCTGTGAACCATCGAGTCTTTGAACGCAAGTTGCGCCCAAGG
	'gi|9717224|gb|AY004115.1| Pseudowintera axillaris clone 1 18S ribosomal RNA gene' GGCTCTTGCATCGATGAAGAATGTAGCGAAATGCGATACTTGGTGTGAATTGCAGAATCCTGTGAACCATCGAGTCTTTGAACGCAAGTTGCGCCCAAGG
	'gi|9717223|gb|AY004114.1| Bubbia comptonii clone 1 18S ribosomal RNA gene' GGCTCTTGCATCGATGAAGAATGTAGCGAAATGCGATACTTGGTGTGAATTGCAGAATCCTGTGAACCATCGAGTCTTTGAACGCAAGTTGCGCCCAAGG
	'gi|9717222|gb|AY004113.1| Exospermum stipitatum clone 1 18S ribosomal RNA gene' GGCTCTTGCATCGATGAAGAATGTAGCGAAATGCGATACTTGGTGTGAATTGCAGAATCCTGTGAACCATCGAGTCTTTGAACGCAAGTTGCGCCCAAGG
	'gi|9717221|gb|AY004112.1| Zygogynum balansae clone 1 18S ribosomal RNA gene' GGCTCTTGCATCGATGAAGAATGTAGCGAAATGCGATACTTGGTGTGAATTGCAGAATCCTGTGAACCATCGAGTCTTTGAACGCAAGTTGCGCCCAAGG
	'gi|9717220|gb|AY004111.1| Zygogynum bicolor clone 1 18S ribosomal RNA gene' GGCTCTTGCATCGATGAAGAATGTAGCGAAATGCGATACTTGGTGTGAATTGCAGAATCCTGTGAACCATCGAGTCTTTGAACGCAAGTTGCGCCCAAGG
	' Zygogynum acsmithii CLONE 2' GGCTCTTGCATCGATGAAGAATGTAGCGAAATGCGATACTTGGTGTGAATTGCAGAATCCTGTGAACCATCGAGTCTTTGAACGCAAGTTGCGCCCAAGG
	'Drimys winteri CLONE 1' GGCTCTTGCATCGATGAAGAATGTAGCGAAATGCGATACTTGGTGTGAATTGCAGAATCCTGTGAACCATCGAGTCTTTGAACGCAAGTTGCGCCCAAGG
	[ 401 411 421 431 441 451 461 471 481 491 ]
	[ | | | | | | | | | | ]
	'gi|9717237|gb|AY004128.1| Tasmannia lanceolata 18S ribosomal RNA gene' CCATTAGGTTGAGGGCACGCCTGCCTGGGCATCATGCCTCGTGTAAGCTCCGTGCTCAACTCCT---CGTGTGGGT-GTTGTTCAGGGATGC--GTAGAT
	'gi|9717236|gb|AY004127.1| Tasmannia insipida clone 2 18S ribosomal RNA gene' CCATTAGGTTGAGGGCACGCCTGCCTGGGCATCATGCCTCGTGTAAGCTCCGTGCTCAACTCCT---TGCGTGGGT-GTTGTTCAGGGATGC--GTAGAT
	'gi|9717235|gb|AY004126.1| Drimys winteri 18S ribosomal RNA gene' CCATTAGGTTGAGGGCACGCCTGCCTGGGCATCATGCCTCGTGTAAGCTCCGTGCTCAACCCCT-----CGTGGGCGGTTGTTCGGGGATGC--GTAGAT
	'gi|9717234|gb|AY004125.1| Pseudowintera colorata clone 2 18S ribosomal RNA gene' CCATTAGGTTGAGGGCACGCCTGCCTGGGCATCATGCCT-GTGTAAGCTCCGTGCTCAACTCCT-----TCTGGGT-GTTGTTCAGGGATGCGTGTAGAT
	'gi|9717233|gb|AY004124.1| Pseudowintera axillaris clone 2 18S ribosomal RNA gene' CCATTAGGTTGAGGGCACGCCTGCCTGGGCATCATGCCT-GTGTAAGCTCCGTGCTCAACTCCT-----TCTGGGT-GTTGTTCAGGGATGCGTGTAGAT
	'gi|9717232|gb|AY004123.1| Bubbia comptonii clone 2 18S ribosomal RNA gene' CCATTAGGCTGAGGGCACGCCTGCCTGGGCATCATGCCC-GTGTAAGCTCCGTGCTCAACTCCT--TGTGGTGGGA-GTTGTTAGCGGATGC--GTGGAT
	'gi|9717231|gb|AY004122.1| Zygogynum acsmithii 18S ribosomal RNA gene' CCATTAGGCTGAGGGCACGCCTGCCTGGGCATCATGCCC-GTGTAAGCTCCGTGCTCAACTCCT--TGTGCTGGGA-GTTGTTCACGGAAGC--GTGGAT
	'gi|9717230|gb|AY004121.1| Exospermum stipitatum clone 2 18S ribosomal RNA gene' CCATTAGGCTGAGGGCACGCCTGCCTGGGCATCATGCCC-GTGTAAGCTCCGTGCGCAACTCCT--TGTGGTGGGA-GTTGTTCACGGATGC--GTGGAT
	'gi|9717229|gb|AY004120.1| Zygogynum balansae clone 2 18S ribosomal RNA gene' CCATTAGGCTGAGGGCACGCCTGCCTGGGCATCATGCCC-GTGTAAGCTCCGTGCTCAACTCCT--TGTGGTGGGA-GCTGTTCACGGATGC--GTGGAT
	'gi|9717228|gb|AY004119.1| Zygogynum pancheri 18S ribosomal RNA gene' CCATTAGGCTGAGGGCACGCCTGCCTGGGCATCATGCCCCGTGTAAGCTCCGTGCTCAACTCCT--TGTGGTGGGA-GTTGTTCACGGATGC--GTGGAT
	'gi|9717227|gb|AY004118.1| Zygogynum bicolor clone 2 18S ribosomal RNA gene' CCATTAGGCTGAGGGCACGCCTGCCTGGGCATCATGCCC-GTGTAAGCTCCGTGCTCAACTCCT--TGTGGTGGGA-GTTGTTCACGGATGC--GTGGAT
	'gi|9717226|gb|AY004117.1| Tasmannia insipida clone 1 18S ribosomal RNA gene' CCATTAGGTTGAGGGCACGCCTGCCTGGGCATCATGCCTCGTGTAAGCTCCGTGCTCAACTCCT--TG-CGTGGGT-GTTGTTCAGGGATGC--GTAGAT
	'gi|9717225|gb|AY004116.1| Pseudowintera colorata clone 1 18S ribosomal RNA gene' CCATTAGGTTGAGGGCACGCCTGCCTGGGCATCATGCCT-GTGTAAGCTCCGTGCTCAACTCCT-----TCTGGGT-GTTGTTCAGGGATGCGTGTAGAT
	'gi|9717224|gb|AY004115.1| Pseudowintera axillaris clone 1 18S ribosomal RNA gene' CCATTAGGTTGAGGGCACGCCTGCCTGGGCATCATGCCT-GTGTAAGCTCCGTGCTCAACTCCT-----TCTGGGT-GTTGTTCAGGGATGCGTGTAGAT
	'gi|9717223|gb|AY004114.1| Bubbia comptonii clone 1 18S ribosomal RNA gene' CCATTAGGCTGAGGGCACGCCTGCCTGGGCATCATGCCC-GTGTAAGCTCCGTGCTCAACTCCT--TGTGGTGGGA-GTTGTTAGCGGATGCGTG--GAT
	'gi|9717222|gb|AY004113.1| Exospermum stipitatum clone 1 18S ribosomal RNA gene' CCGTTACGTGGAGGGCACGCCTGCCTGGGCATCATGCCT-GTGTAAGCTCCGTGCTCAACTCTCCATGTGGTGGGT-GTTGTTCGTGGATGCGTG--GAT
	'gi|9717221|gb|AY004112.1| Zygogynum balansae clone 1 18S ribosomal RNA gene' CCGTTAGGCTGAGGGCACGCCTGCCTGGGCATCATGCCCTGTGTAAGCTCCGTGCTCAACTCTCCATGTGGTGGGT-GTTGTTCGTGGATGCGTG--GAT
	'gi|9717220|gb|AY004111.1| Zygogynum bicolor clone 1 18S ribosomal RNA gene' CCGTTAGGCTGAGGGCACGCCTGCCTGGGCATCATGCCCTGTGTAAGCTCCGTGCTCAACTCTCCATGTGGTGGGT-GTTGTTCGTGGATGCGTG--GAT
	' Zygogynum acsmithii CLONE 2' CCATTAGGCTGAGGGCACGCCTGCCTGGGCATCATGCCCCGTGTAAGCTCCGTGCTCAACTCCT--TGTGCTGGGA-GTTGTTCACGGAAGC--GTGGAT
	'Drimys winteri CLONE 1' CCATTAGGTTGAGGGCACGCCTGCCTGGGCATCATGCCTCGTGTAAGCTCCGTGCTCAACCCCT-----CGTGGGCGGTTGTTCGGGGATGC--GTAGAT
	[ 501 511 521 531 541 551 561 571 581 591 ]
	[ | | | | | | | | | | ]
	'gi|9717237|gb|AY004128.1| Tasmannia lanceolata 18S ribosomal RNA gene' TGGCCACCCATGCGTTTGGGCGTGGAAGGCTTAAAA--TT--GAGCCCTTGGTGGCGCGCAGCACGATGAGTGGTGGTTGAAATCACATGCTCGGGTTCG
	'gi|9717236|gb|AY004127.1| Tasmannia insipida clone 2 18S ribosomal RNA gene' TGGCCACCCATGCGTTTGGGCGTGGAAGGCTTAAAA--TT--GAGCCCTTGGTGGCGCGCAGCACGATGAGTGGTGGTTGAAATCACATGCTCGGGTTCG
	'gi|9717235|gb|AY004126.1| Drimys winteri 18S ribosomal RNA gene' TGGCCACCCATGCGTCAGGGCGTGGTAGGCTTAAAA--TTGGGAGCCCTTGGGGGCGCGCAGCACGATGAGTGGTGGTTGAAGTCACATGCTCGTGCGCG
	'gi|9717234|gb|AY004125.1| Pseudowintera colorata clone 2 18S ribosomal RNA gene' TGGCCACCCATGCGTTAGGGCGTGGTAGGCTTAAAA--TTGGGAGCCCTTGGGGGCGCGCAGCACGATGAGTGGTGGTTGAAATCACATGCTCGGGTTCG
	'gi|9717233|gb|AY004124.1| Pseudowintera axillaris clone 2 18S ribosomal RNA gene' TGGCCACCCATGCGTTAGGGCGTGGTAGGCTTAAAA--TTGGGAGCCCTTGGGGGCGCGCAGCACGATGAGTGGTGGTTGAAATTACATGCTCGGGTTCG
	'gi|9717232|gb|AY004123.1| Bubbia comptonii clone 2 18S ribosomal RNA gene' TGGCCACCCATGCGTTAGGGTGTGGTAGGCTTAAAA--TTGGGAGCCCTTGGGGGCGCGCAGCACGATCAGTGGTGGTTGAAATCACATGCCCGGGTTCG
	'gi|9717231|gb|AY004122.1| Zygogynum acsmithii 18S ribosomal RNA gene' TGGCCACCCATGCGTTAGGGCGTGGTAGGCTTAAAA--TTGGGAGCCCTTGGGGGCGCGCAGCACGATGAGTGGTGGTTGAAATCACATGCCCGGGTTCG
	'gi|9717230|gb|AY004121.1| Exospermum stipitatum clone 2 18S ribosomal RNA gene' TGGCCACCCATGCGTTAGGGCGTGGTAGGCTTAAAA--TTGGGAGCCCTTGGGGGCGCGCAGCACGATGAGTGGTGGTTGAAATCACATGCCCGGGTTCG
	'gi|9717229|gb|AY004120.1| Zygogynum balansae clone 2 18S ribosomal RNA gene' TGGCCACCCATGCGTTAGGGCGTGGTAGGCTTAAAA--TTGAGAGCCCTTGGGGGCGCGCAGCACGATGAGTGGTGGTTGAAATCACATGCCCGGGTTCG
	'gi|9717228|gb|AY004119.1| Zygogynum pancheri 18S ribosomal RNA gene' TGGCCACCCATGCGTTAGGGCGTGGTAGGCTTAAAAAATTGGGAGCCCTTGGGGGCGCGCAGCACGATGAGTGGTGGTTGAAATCACATGCCCGGGTTCG
	'gi|9717227|gb|AY004118.1| Zygogynum bicolor clone 2 18S ribosomal RNA gene' TGGCCACCCATGCGTTAGGGCGTGGTAGGCTTAAAAAATTGGGAGCCCTTGGGGGCGCGCAGCACGATGAGTGGTGGTTGAAATCACATGCCCGGGTTCG
	'gi|9717226|gb|AY004117.1| Tasmannia insipida clone 1 18S ribosomal RNA gene' TGGCCACCCATGCGTTTGGGCGTGGAAGGCTTAAAA--TT--GAGCCCTTGGTGGCGCGCAGCACGATGAGTGGTGGTTGAAATCACATGCTCGGGTTCG
	'gi|9717225|gb|AY004116.1| Pseudowintera colorata clone 1 18S ribosomal RNA gene' TGGCCACCCATGCGTTAGGGCGTGGTAGGCTTAAAA--TTGGGAGCCCTTGGGGGCGCGCAGCACGATGAGTGGTGGTTGAAATCACATGCTCGGGTTCG
	'gi|9717224|gb|AY004115.1| Pseudowintera axillaris clone 1 18S ribosomal RNA gene' TGGCCACCCATGCGTTAGGGCGTGGTAGGCTTAAAA--TTGGGAGCCCTTGGGGGCGCGCAGCACGATGAGTGGTGGTTGAAATCACATGCTCGGGTTCG
	'gi|9717223|gb|AY004114.1| Bubbia comptonii clone 1 18S ribosomal RNA gene' TGGCCACCCATGCGTTAGGGTGTGGTAGGCTTAAAA--TTGGGAGCCCTTGGGGGCGCGCAGCACGATCAGTGGTGGTTGAAATCACATGCCCGGGTTCG
	'gi|9717222|gb|AY004113.1| Exospermum stipitatum clone 1 18S ribosomal RNA gene' TGGCCACCCATGCGTTAGGGCGTGGTAGGCTTCAAA--TTGGGAGCCCTTGGGGGCGCGCAGCACGATGAGTGGTGGTTGAAATCACATGCCCGGGTTCG
	'gi|9717221|gb|AY004112.1| Zygogynum balansae clone 1 18S ribosomal RNA gene' TGGCCACCCATGCGTTAGGGCGTGGTAGGCTTCAAA--TTGGGACGCCTTGGGGGCGCGCAGCACGATGAGTGGTGGTTGAAATCACATGCCCGGGTTCG
	'gi|9717220|gb|AY004111.1| Zygogynum bicolor clone 1 18S ribosomal RNA gene' TGGCCACCCATGCGTTAGGGCGTGGTAGGCTTCAAA--TTGGGACGCCTTGGGGGCGCGCAGCACGATGAGTGGTGGTTGAAATCACATGCCCGGGTTCG
	' Zygogynum acsmithii CLONE 2' TGGCCACCCATGCGTTAGGGCGTGGTAGGCTTAAAA--TTGGGAGCCCTTGGGGGCGCGCAGCACGATGAGTGGTGGTTGAAATCACATGCCCGGGTTCG
	'Drimys winteri CLONE 1' TGGCCACCCATGCGTCAGGGCGTGGTAGGCTTAAAA--TTGGGAGCCCTTGGGGGCGCGCAGCACGATGAGTGGTGGTTGAAGTCACATGCTCGTGCGCG
	[ 601 611 621 631 641 651 661 671 681 691 ]
	[ | | | | | | | | | | ]
	'gi|9717237|gb|AY004128.1| Tasmannia lanceolata 18S ribosomal RNA gene' GATGTCGTGTGTGTTG--C----ATTATTATCCGGG--TCAGAAACCCA-AGGTTGTCCTTCAAATTGGTTGTGTGTGATCCCAGGCCAGGCGGGGCACC
	'gi|9717236|gb|AY004127.1| Tasmannia insipida clone 2 18S ribosomal RNA gene' GATGTCGTGTGCGTTG--CCCCCATTATTATCTGGGCCTCAGAAACCCA-AGGTTGTCCTTGAAATTGGTTGTGTGTGATCCCAGGCCAGGCGGGGCACC
	'gi|9717235|gb|AY004126.1| Drimys winteri 18S ribosomal RNA gene' GATGTCGTGCGTGCTG--CCCCCATTATTATCCGGGCCTCAGAAACCCA-AGGCTGCCCTTGAAATTGCTCGTGTGTGATCCCAGGCCAGGCGGGGCACC
	'gi|9717234|gb|AY004125.1| Pseudowintera colorata clone 2 18S ribosomal RNA gene' GATGTCGTGTGTGCTGTGCCCCCATTATTATCCGGGCCTAAGAAA------------CCTTGAAATTGCTTGTGTGTGATCCCAGGCCAGGCGGGGCACC
	'gi|9717233|gb|AY004124.1| Pseudowintera axillaris clone 2 18S ribosomal RNA gene' GATGTCGTGTGTGCTGTGCCCCCATTATTATCCGGGCCTAAGAAACCCCAAGGTTGCCCTTGAAATTGCTTGTGTGTGATCCCAGGCCAGGCGGGGCACC
	'gi|9717232|gb|AY004123.1| Bubbia comptonii clone 2 18S ribosomal RNA gene' GATGTCGTGTGTGCTG--CCCCCATTATTATCCGGGCCTAAGAAACCCA-AGGTTGCGCTTGAAACTGCTTGTGTGTGATCCCAGGCCAGGCGGGGCACC
	'gi|9717231|gb|AY004122.1| Zygogynum acsmithii 18S ribosomal RNA gene' GATGTCGTGTGTGTTG--CCCCCATTACTATCCGGGCCTAAGAAACCCA-AGGTTGCGCTTGAAATTGCTTGTGTGTGATCCCAGGCCAGGCGGGGCACC
	'gi|9717230|gb|AY004121.1| Exospermum stipitatum clone 2 18S ribosomal RNA gene' GATGTCGTGTGTGTTG--CCCCCATTACTATCCGGGCCTAAGAAACCCA-AGGTTGCGCTTGAAATTGCTTGTGTGTGATCCCAGGCCAGGCGGGGCACC
	'gi|9717229|gb|AY004120.1| Zygogynum balansae clone 2 18S ribosomal RNA gene' GATGTCGTGTGTGTTG--CCCCCATCACTATCCGGGCCTAAGAAACCCA-AGGTTGCGCTTGAAATTGCTTGTGTGTGATCCCAGGCCAGGCGGGGCACC
	'gi|9717228|gb|AY004119.1| Zygogynum pancheri 18S ribosomal RNA gene' GATGTCGTGTGTGTTG--CCCCCATCACTACCCGGGCCCAAGAAACCCA-AGGTTGCGCTTGAAATTGCTTGTGTGTGATCCCAGGCCAGGCGGGGCACC
	'gi|9717227|gb|AY004118.1| Zygogynum bicolor clone 2 18S ribosomal RNA gene' GATGTCGTGTGTGTTG--CCCCCATCACTACCCGGGCCTAAGAAACCCA-AGGTTGCGCTTGAAATTGCTTGTGTGTGATCCCAGGCCAGGCGGGGCACC
	'gi|9717226|gb|AY004117.1| Tasmannia insipida clone 1 18S ribosomal RNA gene' GATGTCGTGTGCGTTG--CCCCCATTATTATCTGGGCCTCAGAAACCCA-AGGTTGTCCTTGAAATTGGTTGTGTGTGATCCCAGGCCAGGCGGGGCACC
	'gi|9717225|gb|AY004116.1| Pseudowintera colorata clone 1 18S ribosomal RNA gene' GATGTCGTGTGTGCTGTGCCCCCATTATTATCCGGGCCTAAGAAA------------CCTTGAAATTGCTTGTGTGTGATCCCAGGCCAGGCGGGGCACC
	'gi|9717224|gb|AY004115.1| Pseudowintera axillaris clone 1 18S ribosomal RNA gene' GATGTCGTGTGTGCTGTGCCCCCATTATTATCCGGGCCTAAGAAACCCCAAGGTTGCCCTTGAAATTGCTTGTGTGTGATCCCAGGCCAGGCGGGGCACC
	'gi|9717223|gb|AY004114.1| Bubbia comptonii clone 1 18S ribosomal RNA gene' GATGTCGTGTGTGCTG--CCCCCATTATTATCCGGGCCTAAGAAACCCA-AGGTTGCGCTTGAAACTGCTTGTGTGTGATCCCAGGCCAGGCGGGGCACC
	'gi|9717222|gb|AY004113.1| Exospermum stipitatum clone 1 18S ribosomal RNA gene' GATGTCGTGTGTGTTG--CCCCCATTATTATCCGGCCCTAAGAAACCCA-AGGTTGCGCTTTCAATTGCTTGTGTGTGATCCCAGGCCAGGCGGGGCACC
	'gi|9717221|gb|AY004112.1| Zygogynum balansae clone 1 18S ribosomal RNA gene' GATGTCGTGTGTGTTG--CCCCCATTATTATCCGGCCCTAAGAAACCCA-AGGTTGCGCTTTCAATTGCTTGTGTGTGATCCCAGGCCAGGCGGGGCACC
	'gi|9717220|gb|AY004111.1| Zygogynum bicolor clone 1 18S ribosomal RNA gene' GATGTCGTGTGTGTTG--CCCCCATTATTATCCGGCCCTAAGAAACCCA-AGGTTGCGCTTTCAATTGCTTGTGTGTGATCCCAGGCCAGGCGGGGCACC
	' Zygogynum acsmithii CLONE 2' GATGTCGTGTGTGTTG--CCCCCATTACTATCCGGGCCTAAGAAACCCA-AGGTTGCGCTTGAAATTGCTTGTGTGTGATCCCAGGCCAGGCGGGGCACC
	'Drimys winteri CLONE 1' GATGTCGTGCGTGCTG--CCCCCATTATTATCCGGGCCTCAGAAACCCA-AGGCTGCCCTTGAAATTGCTCGTGTGTGATCCCAGGCCAGGCGGGGCACC
	[ 701 711 721 ]
	[ | | | ]
	'gi|9717237|gb|AY004128.1| Tasmannia lanceolata 18S ribosomal RNA gene' CTGGAATTTAAGCATATCAATA
	'gi|9717236|gb|AY004127.1| Tasmannia insipida clone 2 18S ribosomal RNA gene' CTGGAATTTAAGCATATCAATA
	'gi|9717235|gb|AY004126.1| Drimys winteri 18S ribosomal RNA gene' CTGGAATTTAAGCATATCAATA
	'gi|9717234|gb|AY004125.1| Pseudowintera colorata clone 2 18S ribosomal RNA gene' CTGGAATTTAAGCATATCAATA
	'gi|9717233|gb|AY004124.1| Pseudowintera axillaris clone 2 18S ribosomal RNA gene' CTGGAATTTAAGCATATCAATA
	'gi|9717232|gb|AY004123.1| Bubbia comptonii clone 2 18S ribosomal RNA gene' CTGGAATTTAAGCATATCAATA
	'gi|9717231|gb|AY004122.1| Zygogynum acsmithii 18S ribosomal RNA gene' CTGGAATTTAAGCATATCAATA
	'gi|9717230|gb|AY004121.1| Exospermum stipitatum clone 2 18S ribosomal RNA gene' CTGGAATTTAAGCATATCAATA
	'gi|9717229|gb|AY004120.1| Zygogynum balansae clone 2 18S ribosomal RNA gene' CTGGAATTTAAGCATATCAATA
	'gi|9717228|gb|AY004119.1| Zygogynum pancheri 18S ribosomal RNA gene' CTGGAATTTAAGCATATCAATA
	'gi|9717227|gb|AY004118.1| Zygogynum bicolor clone 2 18S ribosomal RNA gene' CTGGAATTTAAGCATATCAATA
	'gi|9717226|gb|AY004117.1| Tasmannia insipida clone 1 18S ribosomal RNA gene' CTGGAATTTAAGCATATCAATA
	'gi|9717225|gb|AY004116.1| Pseudowintera colorata clone 1 18S ribosomal RNA gene' CTGGAATTTAAGCATATCAATA
	'gi|9717224|gb|AY004115.1| Pseudowintera axillaris clone 1 18S ribosomal RNA gene' CTGGAATTTAAGCATATCAATA
	'gi|9717223|gb|AY004114.1| Bubbia comptonii clone 1 18S ribosomal RNA gene' CTGGAATTTAAGCATATCAATA
	'gi|9717222|gb|AY004113.1| Exospermum stipitatum clone 1 18S ribosomal RNA gene' CTGGAATTTAAGCATATCAATA
	'gi|9717221|gb|AY004112.1| Zygogynum balansae clone 1 18S ribosomal RNA gene' CTGGAATTTAAGCATATCAATA
	'gi|9717220|gb|AY004111.1| Zygogynum bicolor clone 1 18S ribosomal RNA gene' CTGGAATTTAAGCATATCAATA
	' Zygogynum acsmithii CLONE 2' CTGGAATTTAAGCATATCAATA
	'Drimys winteri CLONE 1' CTGGAATTTAAGCATATCAATA
;
End;
BEGIN ASSUMPTIONS;
	CHARSET ITS1 = 13-273;
	CHARSET 5.8s = 273-387;
	CHARSET ITS2 = 388-672;
	CHARSET 26s = 674-722;
END;
[!
Likelihood settings from best-fit model (TrN+G) selected by hLRT in Modeltest 3.6 for entire data set. Use this model to construct the best possible tree. Includes 5.8S sequence.
]
BEGIN PAUP;
Lset Base=(0.2144 0.2593 0.3076) Nst=6 Rmat=(1.0000 2.1036 1.0000 1.0000 4.0503) Rates=gamma Shape=0.4140 Pinvar=0;
END;
[!
Likelihood settings from best-fit model (TrN+G) selected by AIC in Modeltest 3.6 for ITS1+2 only. Use this for clock test and to estimate branch lengths for rate calculations.
]
[!
BEGIN PAUP;
Lset Base=(0.1953 0.2722 0.3208) Nst=6 Rmat=(1.0000 2.2162 1.0000 1.0000 3.7403) Rates=gamma Shape=0.8471 Pinvar=0;
END;
]
Begin trees;
	Translate
		1 gi|9717237|gb|AY004128.1|_Tasmannia_lanceolata_18S_ribosomal_RNA_gene,
		2 gi|9717236|gb|AY004127.1|_Tasmannia_insipida_clone_2_18S_ribosomal_RNA_gene,
		3 gi|9717235|gb|AY004126.1|_Drimys_winteri_18S_ribosomal_RNA_gene,
		4 gi|9717234|gb|AY004125.1|_Pseudowintera_colorata_clone_2_18S_ribosomal_RNA_gene,
		5 gi|9717233|gb|AY004124.1|_Pseudowintera_axillaris_clone_2_18S_ribosomal_RNA_gene,
		6 gi|9717232|gb|AY004123.1|_Bubbia_comptonii_clone_2_18S_ribosomal_RNA_gene,
		7 gi|9717231|gb|AY004122.1|_Zygogynum_acsmithii_18S_ribosomal_RNA_gene,
		8 gi|9717230|gb|AY004121.1|_Exospermum_stipitatum_clone_2_18S_ribosomal_RNA_gene,
		9 gi|9717229|gb|AY004120.1|_Zygogynum_balansae_clone_2_18S_ribosomal_RNA_gene,
		10 gi|9717228|gb|AY004119.1|_Zygogynum_pancheri_18S_ribosomal_RNA_gene,
		11 gi|9717227|gb|AY004118.1|_Zygogynum_bicolor_clone_2_18S_ribosomal_RNA_gene,
		12 gi|9717226|gb|AY004117.1|_Tasmannia_insipida_clone_1_18S_ribosomal_RNA_gene,
		13 gi|9717225|gb|AY004116.1|_Pseudowintera_colorata_clone_1_18S_ribosomal_RNA_gene,
		14 gi|9717224|gb|AY004115.1|_Pseudowintera_axillaris_clone_1_18S_ribosomal_RNA_gene,
		15 gi|9717223|gb|AY004114.1|_Bubbia_comptonii_clone_1_18S_ribosomal_RNA_gene,
		16 gi|9717222|gb|AY004113.1|_Exospermum_stipitatum_clone_1_18S_ribosomal_RNA_gene,
		17 gi|9717221|gb|AY004112.1|_Zygogynum_balansae_clone_1_18S_ribosomal_RNA_gene,
		18 gi|9717220|gb|AY004111.1|_Zygogynum_bicolor_clone_1_18S_ribosomal_RNA_gene,
		19 _Zygogynum_acsmithii_CLONE_2,
		20 Drimys_winteri_CLONE_1
		;
tree PAUP_1 = [&R] ((1:0.013914,(2:0.004359,12:0):0.006991):0,((3:0,20:0):0.041716,(((4:0.001469,13:0):0.001518,(5:0.001450,14:0):0.003301):0.010553,((6:0.010266,((7:0,19:0.001438):0.002895,8:0.001448,(9:0.007318,(10:0.001437,11:0):0.001446):0.001440):0.004832):0.005643,(15:0.022968,(16:0.005797,(17:0.002895,18:0):0.003122):0.015149):0.012224):0.016367):0.005085):0.026708);
End;
[ The following section was used to run the R8S program for rate smoothing. ]
Begin trees;
[The first tree contains ML branchlengths. The second tree contains parsiomony branchlengths. Branches with length zero have been removed from both trees: prune gi|9717237|gb|AY004128.1|_Tasmannia_lanceolata_18S_ribosomal_RNA_gene gi|9717236|gb|AY004127.1|_Tasmannia_insipida_clone_2_18S_ribosomal_RNA_gene gi|9717226|gb|AY004117.1|_Tasmannia_insipida_clone_1_18S_ribosomal_RNA_gene;]
tree its.winteraceae.mlbrlens = [&R] ((gi|9717235|gb|AY004126.1|_Drimys_winteri_18S_ribosomal_RNA_gene:0.041716,((gi|9717234|gb|AY004125.1|_Pseudowintera_colorata_clone_2_18S_ribosomal_RNA_gene:0.002987,gi|9717233|gb|AY004124.1|_Pseudowintera_axillaris_clone_2_18S_ribosomal_RNA_gene:0.004751):0.010553,((gi|9717232|gb|AY004123.1|_Bubbia_comptonii_clone_2_18S_ribosomal_RNA_gene:0.010266,(gi|9717230…
[tree its.winteraceae.parsbrlens = [&R] ((gi|9717235|gb|AY004126.1|_Drimys_winteri_18S_ribosomal_RNA_gene:24,((gi|9717234|gb|AY004125.1|_Pseudowintera_colorata_clone_2_18S_ribosomal_RNA_gene:2,(gi|9717233|gb|AY004124.1|_Pseudowintera_axillaris_clone_2_18S_ribosomal_RNA_gene:1,gi|9717224|gb|AY004115.1|_Pseudowintera_axillaris_clone_1_18S_ribosomal_RNA_gene:0):2):9,((gi|9717232|gb|AY004123.1|_Bubbi…
End;
begin r8s;
blformat lengths=total nsites=558 ultrametric=no; [This is the length of ITS1 + ITS2]
MRCA pseudowintera gi|9717234|gb|AY004125.1|_Pseudowintera_colorata_clone_2_18S_ribosomal_RNA_gene gi|9717233|gb|AY004124.1|_Pseudowintera_axillaris_clone_2_18S_ribosomal_RNA_gene [gi|9717225|gb|AY004116.1|_Pseudowintera_colorata_clone_1_18S_ribosomal_RNA_gene] gi|9717224|gb|AY004115.1|_Pseudowintera_axillaris_clone_1_18S_ribosomal_RNA_gene gi|9717232|gb|AY004123.1|_Bubbia_comptonii_clone_2_18S_r…
fixage taxon=pseudowintera age=80 [range50-80];
set smoothing=32000 checkgradient=yes showgradient=yes;
divtime method=pl algorithm=tn crossv=yes cvstart=4 cvinc=0.25 cvnum=4;
describe plot=phylogram;
describe plot=ratogram;
end;
