# Supplementary material for: A survey of nuclear ribosomal internal transcribed spacer substitution rates across angiosperms: an approximate molecular clock with life history effects
Source: BMC Evol Biol. 2006 Apr 25;6:36. doi: 10.1186/1471-2148-6-36 (PMC1484492; doi:10.1186/1471-2148-6-36)
Supplement: Additional File 2 — This is the alignment of Dendroseris nrITS from Sang [28] used in calculating the effects of calibration uncertainty and branch length estimation on nrITS substitution rate. It includes a PAUP command block and the tree description from the maximum likelihood analysis. [file 1471-2148-6-36-S2.txt]

#NEXUS
Begin DATA;
	Dimensions ntax=13 nchar=481;
	Format datatype=NUCLEOTIDE interleave gap=-;
	Matrix
SVEN	TCGAACCCTG CAAAGCAGAA CGCCCTGTGA ACATGTAAAT ACAACTCGGT GTTGTTGAGA [60]
SONC	TCGAACCCTG CAAAGCAGAA CGACCCGTGA ACATGTAAAT ACAACTCGGT GTTGTTGAGA
LIT1	TCGAACCCTG CAAAGCAGAA CGACCCGTGA ACATGTAAAT ACAACTCGGT GCTGTTGAGA
LIT2	TCGAACCCTG CAAAGCAGAA CGACCCGTGA ACATGTAAAT ACAACTCGGT GCTGTTGAGA
MAR	TCGAACCCTG CAAAGCAGAA CGACCCGTGA ACATGTAAAT ACAACTCGGT GCTGTTGAGA
MAC	TCGAACCCTG CAAAGCAGAA CGACCCGTGA ACATGTAAAT ACAACTCGGT GCTGTTGAGA
MIC1	TCGAACCCTG CAAAGCAGAA CGACCCGTGA ACATGTAAAT ACAACTCGGT GCTGTTGAGA
MIC2	TCGAACCCTG CAAAGCAGAA CGACCCGTGA ACATGTAAAT ACAACTCGGT GCTGTTGAGA
PRU	TCGAACCCTG CAAAGCAGAA CGACCCGTGA ACATGTAAAT ACAACTCGGT GCTGTTGAGA
NER	TCGAACCCTG CAAAGCAGAA CGACCCGTGA ACATGTAAAT AYAACTCGGT GCTGTTGAGA
PIN	TCGAACCCTG CAAAGCAGAA CGACCTGTGA ACATGTAAAT ACAACTCGGT GCTGTTGAGA
BER	TCGAACCCTG CAAAGCAGAA CGACCCGTGA ACATGTAAAT ACAACTCGGT GCTGTTGAGA
REG	TCGAACCCTG CAAAGCAGAA CGACCCGTGA ACATGTAAAT ACAACTCGGT GCTGTTGAGA
SVEN	CTGGGCCTTA GGTTTTGATC AGCAATACCA CCCGGTTTGT TTCCATGGTA TCTTCTTTTA [120]
SONC	-TGGGCGTTA GGTTCTGATC AGCAATACCA TCCGGTTTGT TTCCATGGTA TCT-CTTTTA
LIT1	-TGGGCCTTA GGTTCTTATC AGCAACACCA TCCGGTGTGT TTCCATGGTA TCT-CTGTTG
LIT2	-TGGGCCTTA GGTTCTTATC AGCAACACCA TCCGGTGTGT TTCCATGGTA TCT-CTGTTG
MAR	-TGGGCCTTA GGTTCTTATC AGCAACACCA TCCGGTGTGT TTCCATGGTA TCT-CTGTTG
MAC	-TGGGCCTTA GGTTCTTATC AGCAACACCA TCCGGTGTGT TTCCATGGTA TCT-CTGTTG
MIC1	-TGGGCCTTA GGTTCTGATC AGCAACACCA TCCGGTGTGT TTCCATGGTA TCT-CTGTTG
MIC2	-TGGGCCTTA GGTTCTGATC AGCAACACCA TCCGGTGTGT TTCCATGGTA TCT-CTGTTG
PRU	-TGGGCCTTA GGTTCTGATC AGCAACACCA TCCGGTGTGT TTCCATGGTA TCT-CTGTTG
NER	-TGGGCCTTA GGTTCTGATC AGCAACACCA TCTGGTGTGT TTCCATGGTA TCT-CTGTTG
PIN	-TGGGCCTTA GGTTCTGATC ATCAAAACCA TCCGATGTGT TTCCATGGTA TCT-CTGTTG
BER	-TGGGCCTTA GGTTCTGATC ATCAAAACCA TCCGATGTGT TTCCATGGTA TCT-CTGTTG
REG	-TGGGCCTTA GGTTCTGATC ATCAAAACCA TCCGATGTGT TTCCATGGTA TCT-CTGTTG
SVEN	TGGTACCATG GATGTCACAT CGGATTATAA CAAACCCCGG CACGGCATGT GCCAAGGAAA [180]
SONC	TGGTACCATG GATGTCAAAT CGGATTATAA CAAACCCCGG CACGGCATGT GCCAAGGAAA
LIT1	TGGTACCATG GATGTCCCAT CGGACTATAA CAAACCCCGG CACGGCATGT GCCAAGGAAA
LIT2	TGGTACCATG GATGTCCCAT CGGACTATAA CAAACCCCGG CACGGCATGT GCCAAGGAAA
MAR	TGGTACCATG GATGTCCCAT CGGACTATAA CAAACCCCGG CACGGCATGT GCCAAGGAAA
MAC	TGGTACCATG GATGTCCCAT CGGACTATAA CAAACCCCGG CACGGCATGT GCCAAGGAAA
MIC1	TGGTACCATG GATGTCCCAT CGGACTATAA CAAACCCCGG CACGGCATGT GCCAAGGAAA
MIC2	TGGTACCATG GATGTCCCAT CGGACTATAA CAAACCCCGG CACGGCATGT GCCAAGGAAA
PRU	TGGTACCATG GATGTCCCAT CGGACTATAA CAAACCCCGG CACGGCATGT GCCAAGGAAA
NER	TGGTACCATG GATGTCCCAT CGGACTATAA CAAACCCCGG CACGGCATGT GCCAAGGAAA
PIN	TCGTACCATG GATGTCCCAT CGGACTATAA CAAACCCCGG CACGGCATGT GCCAAGGAAA
BER	TCATACCATG GATGTCCCAT CGGACTATAA CAAACCCCGG CACGGCATGT GCCAAGGAAA
REG	TCGTACCATG GATGTCCCAT CGGACTATAA CAAACCCCGG CACGGCATGT GCCAAGGAAA
SVEN	ACGAAATATA AGAAGGTATC TACTTGATTT GCCCCGTTTT GCGGTGTGCA TGCAGGTGGT [240]
SONC	ACGAAATATA AGAAGGTATC TACTTGATTT GCCCYGTTTT ACGGTGTGCA TGCAGGTGGT
LIT1	ACGAAATAAG AGAAGGTATC TACTTCATTT GCCCCGTTTT -CGGTGTGCA TGCAGGTGGT
LIT2	ACGAAATAAG AGAAGGTATC TACTTYATTT GCCCCGTTTT -CGGTGTGCA TGCAGGTGGT
MAR	ACGAAATAAG AGAAGGTATC TACTTCATTT GCCCCGTTTT -CGGTGTGCA TGCAGGTGGT
MAC	ACGAAATAAG AGAAGGTATC TACTTCATTT GCCCCGTTTT -CGGTGTGCA TGCAGGTGGT
MIC1	ACGAAATAAG AGAAGGTATC TACTTCATTT GCCCCGTTTT GCGGTGTGCA TGCAGTTGGT
MIC2	ACGAAATAAG AGAAGGYATC TACTTCATTT GCCCCGTTTT GCGGTGTGCA TGCAGTTGGT
PRU	ACGAAATAAG AGAAGGTATC TACTTCATTT GCCCCGTTTT GCGGTGTGCA TGCAGTTGGT
NER	ACTAAATAAG AGAAGGTATC TACTTCATTT GCCCCGTTTT GCGGTGTGCA TGCAGGTGGT
PIN	ACWAAATAAG AGAAGGTATC TTCTTCATTT GCCCCGTTTT GCGGTGTGCA TGAAGATGGT
BER	ACGAAATAAG AGAAGGTATC TACTTCATTT GCCCCGTTTT GCGGTGTGCA TGAAGATGGT
REG	ACGAAATAAG AGAAGGTATC TACTTCATTT GCTCCGTTTT GCGGTGTGCA TGAAGGTGGT
SVEN	AGCATTCTTT AAAATA [256]
SONC	AGCATTCTTT AAA-TA
LIT1	AGCCTCCTTT AAAACA
LIT2	AGCCTCCTTT AAAACA
MAR	AGCCTCCTTT AAAACA
MAC	AGCCTCCTTT AAAACA
MIC1	AGCCTMCTTT AAAACA
MIC2	AGCCTMCTTT AAAACA
PRU	AGCCTCCTTT AAAACA
NER	AGCCTCCTTT AAAACA
PIN	TGCCTCCTTT AAAACA
BER	TGCCTCCTTT AAAACA
REG	TGCCTCCTTT AAAACA
SVEN	ATCGTGTCGC CCCCCGCCAA ACATCCCCTA A-GGTAATCA TGGTGATGGG GGCGGAAATT [60]
SONC	ATCGTGTGGC CCCCCACCAA ACATCCCCAA A-GGTAATAA TGGTGAAGGG GGCCGAAATT
LIT1	ATCGCGTCGC CCCCTGCCAA ACATCCTGAA AGGGTAATCA TGGTGATGGG GGCGGAAATT
LIT2	ATCGCGTCGC CCCCTGCCAA ACATCCTGAA AGGGTAATCA TGGTGATGGG GGCGGAAATT
MAR	ATCGCGTCRC CCCCTGCCAA ACATCCTGAA AGGGTAATCA TGGTGATGGG GGCGGAAATT
MAC	ATCGCGTCGC CCCCTGCCAA ACATCCTGAA AGGGTAATCA TGGTGATGGG GGCGGAAATT
MIC1	ATCGCGTCGC CCCCTGCCAA ACATCCTGAA AGGGTAATCA TGGTGATGGG GGCGGAAATT
MIC2	ATCGCGTCGC CCCCTGCCAA ACATCCTGAA AGGGTAATCA TGGTGATGGG GGCGGAAATT
PRU	ATCGCGTCGC CCCCTGCCAA ACATCCTGAA AGGGTAATCA TGGTGATGGG GGCGGAAATT
NER	ATCGCGTCGC CCCCTGCCAA ACATCCTGAA AGGGTAATCA TGGTGATGGG GGCGGAAATT
PIN	ATCGCGTCGC CCCCTGCCAA A-ATCCTGAT AGGGTAATCA TGGTGATGGG GGCGGAAATT
BER	ATCGCGTCGC CCCCTGCCAA ACATCCTGAT AGGGTAATCA TGGTGATGGG GGCGGAAATT
REG	ATCGCGTCGC CCCCTGCCAA ACATCCTGCT AGGGTAATCA TGGTGATGGG GGCGGAAATT
SVEN	GGCCTCCCGT TCTTGTGTCT GGTTGGCCCA AAGATGAGTC CCC-TACGGC GGATGCACAA [120]
SONC	GG--TCCCGT TCTTGTGTCC GGTTGGCCTA AAGATGAGTC CCC-TACGGC GGATGCACAA
LIT1	GGCCTCCCGW TCTTGTGTTC GGTTGGCCTA AAGATGAGCC CCCCTACGGT GGATGCACAA
LIT2	GGCCTCCCGW TCTTGTGTTC GGTTGGCCTA AAGATGAGCC CCCCTACGGT GGATGCACAA
MAR	GGCCTCCCGW TCTTGTGTTC GGTTGGCCTA AAGATGAGCC CCCCTACGGT GGATGCACAA
MAC	GGCCTCCCGW TCTTGTGTTC GGTTGGCCTA AAGATGAGCC CCCCTACGGT GGATGCACAA
MIC1	GGCCTCCCGT TCTTGTGTCC GGTTGGCCTA AAGATGAGTC CCCCTACGGC GGATGCACAA
MIC2	GGCCTCCCGT TCTTGTGTCC GGTTGGCCTA AAGATGAGTC CCCCTACGGC GGATGCACAA
PRU	GGCCTCCCGT TCTTGTGTCC GGTTGGCCTA AAGATGAGTC CCCCTACGGC GGATGCACAA
NER	GGCCTCCCGT TCTTGTGTCC GGTTGGCCTA AAGATGAGTC CCCCTACGGC GGATGCACAA
PIN	GGCCTCCCGT TCTTGTGTCC GGTTGGCCTA AAGATGAGTC CCCCTACGGC GGATGCACAA
BER	GGCCTCCCGT TCTTGTGTCC GGTTGGCCTA AAGATGAGTC CCCCTACGGC GGATGCACAA
REG	GGCCTCCCGT TCTTGTGTCC GGTTGGCCTA AAGATGAGTC CCCCAACGGC GGATGCACAA
SVEN	CTAGTGGTGG TTGAACAGAC CCTCGTCTTG TGTTGTGTGT CGTGAGCTGT GAAGGAAGTT [180]
SONC	CTAGTGGTGG TTGAACAGAC CCTCGTCTTG TGTTGTGTGT CGTGAGCTGT GAAGGAAGTT
LIT1	CTAGTGGTGG TTGAATAGAC CCTCGTCTTC TGTTGTGTGT CGTGAGCTGG GAGGGAAGCT
LIT2	CTAGTGGTGG TTGAATAGAC CCTCGTCTTC TGTTGTGTGT CGTGAGCTGG GAGGGAAGCT
MAR	CTAGTGGTGG TTGAATAGAC CCTCGTCTTC TGTTGTGTGT CGTGAGCTGG GAGGGAAGCT
MAC	CTAGTGGTGG TTGAATAGAC CCTCGTCTTC TGTTGTGTGT CGTGAGCTGG GAGGGAAGCT
MIC1	CTAGTGGTGG TTGAATAGAC CCTCGTCTTG TGTTGTGTGT CGTGAGCTGA GAGGTAAGCT
MIC2	CTAGTGGTGG TTGAATAGAC CCTCGTCTTG TGTTGTGTGT CGTGAGCTGA GAGGTAAGCT
PRU	CTAGTGGTGG TTGAATAGAC CCTCGTCTTG TGTTGTGTGT CGTGAGCTGA GAGGTAAGCT
NER	CTAGTGGTGG TTGAATAGAC CCTCGTATTG TGTTGTGTGT CGTGAGCTGG GCGGGAAGCT
PIN	CTAGTGGTGG TTGAATAGAC CCTCGTCTTG TGTTGTGTGT CGTGAGCTGG GAGGGAAGTT
BER	CTAGTGGTGG TTGAATAGAC CCTCGTCTTG TGTTGTGTGT CGTGAGCTGG GAGGGAAGTT
REG	CTAGTGGTGG TTGAATAGAC CCTCGTCTTG TGTTGTGTGT CGTGAGCTGG TAGGGAAGTT
SVEN	CTCATTTCAG ACCCTACTGT ATCGTTAAAA GACGATATAT CGACC [225]
SONC	CTCATTTCAG ACCCTACTGT ATCGTTAAAA GACGATATAT CGACC
LIT1	CTCATTCTAG ACCCTACTGT ATCGTTAAAA AATGATATAT CGACC
LIT2	CTCATTCTAG ACCCTACTGT ATCGTTAAAA AATGATATAT CGACC
MAR	CTCATTCTAG ACCCTACTGT ATCGTTAAAA AATGATATAT CGACC
MAC	CTCATTCTAG ACCCTACTGT ATCGTTAAAA AATGATATAT CGACC
MIC1	CTAATTTTAG ACCCCACTGT ATCGTTAAAA AATGATATAT CGACC
MIC2	CTAATTTTAG ACCCCACTGT ATCGTTAAAA AATGATATAT CGACC
PRU	CTAATTTTAG ACCCCACTGT ATCGTTAAAA AATGATATAT CGACC
NER	CTCATTTTAG AACCCACTGT ATCGTTAAAA AATGATATAT CGACC
PIN	CTCATTTTAG ACCCCACTGT ATCGTTAAAA AATGATATAT CGACC
BER	CTCATTTTAG ACCCCACTGT ATCGTTAAAA AATGATATAT CGACC
REG	CTCATTCTAG ACCCCACTGT ATCGTTATAA AATGATATAT CGACC
;
End;
BEGIN ASSUMPTIONS;
	CHARSET ITS1 = 1-256;
	CHARSET ITS2 = 257-481;
END;
[!
Likelihood settings from best-fit model (TrNef) selected by hLRT in Modeltest 3.6
]
BEGIN PAUP;
Lset Base=equal Nst=6 Rmat=(1.0000 1.1551 1.0000 1.0000 3.0558) Rates=equal Pinvar=0;
END;
Begin trees;
	Translate
		1 SVEN,
		2 SONC,
		3 LIT1,
		4 LIT2,
		5 MAR,
		6 MAC,
		7 MIC1,
		8 MIC2,
		9 PRU,
		10 NER,
		11 PIN,
		12 BER,
		13 REG
		;
tree PAUP_1 = [&U] (1,(2,((3,4,5,6),((7,8,9),10,((11,12),13)))));
End;
